# Supplementary material for: Combining tethered and untethered magnetic robots via a magnetically triggerable latch for target payload delivery and retrieval
Source: Sci Adv. 2026 Jan 1;12(1):eadu6025. doi: 10.1126/sciadv.adu6025 (PMC12757063; doi:10.1126/sciadv.adu6025)
Supplement: Supplementary file 2 — Movies S1 to S6 [file sciadv.adu6025_movies_s1_to_s6.zip]

Archive with 6 entries (6 files):
- adu6025_movie_s1.mp4
- adu6025_movie_s2.mp4
- adu6025_movie_s3.mp4
- adu6025_movie_s4.mp4
- adu6025_movie_s5.mp4
- adu6025_movie_s6.mp4
